# Supplementary material for: Recent Advances in the Genetic of MALT Lymphomas
Source: Cancers (Basel). 2021 Dec 30;14(1):176. doi: 10.3390/cancers14010176 (PMC8750177; doi:10.3390/cancers14010176)
Supplement: Supplementary file 1 [file cancers-14-00176-s001.zip]

Archive with 1 entries (1 files):
- cancers-1463122-supplementary.pdf
